# Supplementary material for: Bloom-Forming Cyanobacteria Support Copepod Reproduction and Development in the Baltic Sea
Source: PLoS One. 2014 Nov 19;9(11):e112692. doi: 10.1371/journal.pone.0112692 (PMC4237358; doi:10.1371/journal.pone.0112692)
Supplement: Table S1 — Acartia tonsa : Data on reproductive and growth variables obtained in the summer field survey conducted in July - September 2007, at three coastal stations (B1, H2 and H4) in the northern Baltic proper. Variables measured: EPR (egg production rate), VEPR (viable egg production rate), RNA (individual ribonucleic acid content), and PL (prosome length). (XLSX) [file pone.0112692.s001.xlsx]

## Sheet: Sheet1
PLoS One │ Supporting Information Bloom-forming cyanobacteria support copepod reproduction and development in the Baltic Sea Hedvig Hogfors, Nisha H. Motwani, Susanna Hajdu, Rehab El-Shehawy, Towe Holmborn, Anu Vehmaa, Jonna Engström-Öst, Andreas Brutemark and Elena Gorokhova
Table S1. Acartia tonsa: Data obtained in the summer field survey conducted July 4 to September 26, 2007 at three coastal stations (B1, H2 and H4) in the northern Baltic proper. Variables measured: EPR (egg production rate), VEPR (viable egg production rate), RNA (individual ribonucleic acid content), and PL (prosome length).
Date	Station	EPR	VEPR	RNA	PL
		egg/female/d	egg/female/d	µg/fem	mm
4 July	H4	7	7	0.268645	0.8004
4 July	H4	4	4	0.154784	0.7636
4 July	H4	6	6	0.27501	0.8004
4 July	H4	7	7	0.279187	0.8096
4 July	H4	6	4	0.209033	0.8372
4 July	H4	7	4	0.243863	0.8188
18 July	H4	6	3	0.099545	0.693
18 July	H4	7	4	0.12138	0.6138
18 July	H4	5	3	0.175353	0.7722
18 July	H4	7	0	0.145085	0.7128
18 July	B1	4	4	0.202799	0.792
18 July	B1	18	18	0.204729	0.891
18 July	B1	15	14	0.271554	0.6534
18 July	B1	8	8	0.188527	0.8118
18 July	B1	11	10	0.143685	0.8316
18 July	B1	13	13	0.178367	0.792
18 July	B1	2	1	0.280807	0.8514
18 July	B1	16	16	0.178772	0.8514
18 July	B1	0	0	0.200615	0.8514
18 July	H2	0	0	0.11488	0.8118
30 July	B1	0	0	0.114483	0.7722
30 July	B1	6	6	0.201824	0.7524
30 July	B1	6	6	0.179069	0.7722
30 July	B1	3	0	0.13622	0.792
30 July	B1	0	0	0.090825	0.7524
30 July	B1	0	0	0.15218	0.7722
30 July	B1	0	0	0.029146	0.7326
30 July	H2	6	6	0.0919383	0.693
30 July	H2	5	5	0.15414	0.7524
30 July	H2	4	4	0.115327	0.7524
30 July	H2	5	5	0.124147	0.7128
30 July	H2	3	3	0.100873	0.7326
30 July	H2	0	0	0.0833716	0.7128
30 July	H2	1	1	0.105938	0.7326
30 July	H2	6	6	0.120595	0.7722
30 July	H2	0	0	0.108428	0.7128
15 Aug.	B1	5	4	0.157442	0.792
15 Aug.	B1	7	7	0.12251	0.7722
15 Aug.	H2	1	1	0.137111	0.8118
15 Aug.	H2	0	0	0.108395	0.7722
15 Aug.	H2	0	0	0.13655	0.8118
15 Aug.	H2	5	2	0.169551	0.8118
15 Aug.	H2	0	0	0.14102	0.792
15 Aug.	H2	3	2	0.114292	0.7722
15 Aug.	H2	5	3	0.161944	0.7722
15 Aug.	H2	1	1	0.154512	0.8316
15 Aug.	H2	4	3	0.0925442	0.792
15 Aug.	H4	1	1	0.229718	0.7722
15 Aug.	H4	5	3	0.227251	0.792
15 Aug.	H4	4	4	0.303129	0.891
15 Aug.	H4	0	0	0.258085	0.8316
15 Aug.	H4	2	2	0.195653	0.8316
15 Aug.	H4	2	2	0.293194	0.8514
27 Aug.	B1	2	2	0.0719367	0.7326
27 Aug.	B1	0	0	0.0838579	0.693
27 Aug.	B1	0	0	0.081142	0.7722
27 Aug.	B1	1	1	0.108087	0.7524
27 Aug.	B1	0	0	0.145047	0.6336
27 Aug.	B1	0	0	0.074169	0.7326
27 Aug.	B1	0	0	0.0559702	0.693
27 Aug.	B1	3	2	0.0485928	0.6336
27 Aug.	B1	0	0	0.0817393	0.8316
27 Aug.	B1	2	2	0.106657	0.792
27 Aug.	H2	0	0	0.0557758	0.6534
27 Aug.	H2	0	0	0.0244764	0.7326
27 Aug.	H2	2	2	0.0181923	0.7128
27 Aug.	H2	3	3	0.0608016	0.7128
27 Aug.	H2	0	0	0.0692166	0.792
27 Aug.	H2	1	1	0.0925336	0.6534
27 Aug.	H2	1	1	0.0885341	0.7326
27 Aug.	H2	4	4	0.0896707	0.7722
27 Aug.	H2	0	0	0.0729914	0.7524
27 Aug.	H2	2	2	0.126025	0.7524
12 Sep.	H4	8	6	0.183047	0.8118
12 Sep.	H4	8	8	0.210041	0.8118
12 Sep.	H4	11	9	0.187856	0.792
12 Sep.	H4	0	0	0.259857	0.8316
12 Sep.	H4	4	4	0.179758	0.8118
12 Sep.	H4	3	2	0.219435	0.8118
12 Sep.	H4	1	1	0.174541	0.792
12 Sep.	H4	5	2	0.15954	0.7524
26 Sep.	H4	18	18	0.339502	0.9108
26 Sep.	H4	2	2	0.164139	0.792
26 Sep.	H4	11	11	0.181677	0.7722
26 Sep.	H4	4	4	0.0288035	0.8316
26 Sep.	H4	5	4	0.178417	0.8316
26 Sep.	H4	2	1	0.202895	0.7722
26 Sep.	H4	6	6	0.21983	0.8118
26 Sep.	H4	0	0	0.15416	0.7524
26 Sep.	H4	0	0	0.212533	0.792
