# Supplementary material for: Bloom-Forming Cyanobacteria Support Copepod Reproduction and Development in the Baltic Sea
Source: PLoS One. 2014 Nov 19;9(11):e112692. doi: 10.1371/journal.pone.0112692 (PMC4237358; doi:10.1371/journal.pone.0112692)
Supplement: Table S2 — Acartia bifilosa : Data on feeding, reproduction and nauplii development obtained in the laboratory experiment conducted in August 2010, in the Storfjärden Bay, Western Finland. Variables measured: EPR (egg production rate), VEPR (viable egg production rate), RNA (individual ribonucleic acid content), and PL (prosome length). (XLSX) [file pone.0112692.s002.xlsx]

## Sheet: Sheet1
PLoS One │ Supporting Information Bloom-forming cyanobacteria support copepod reproduction and development in the Baltic Sea Hedvig Hogfors, Nisha H. Motwani, Susanna Hajdu, Rehab El-Shehawy, Towe Holmborn, Anu Vehmaa, Jonna Engström-Öst, Andreas Brutemark and Elena Gorokhova
Table S2. Acartia bifilosa: Data obtained in the laboratory experiment conducted in August 2010, in the Storfjärden Bay, Western Finland. Variables measured: Gut content (amount of Nodularia spumigena detected in copepod guts), EPR (egg production rate), VEPR (viable egg production rate), EV (egg viability), DI (developmental index), ORAC (oxygen radical absorbance capacity), TBARS (lipid peroxid…
Feeding treatment	Gut content	EPR	VEPR	EV	DI	ORAC	TBARS	ORAC:TBARS
(B=Brachiomonas, N=Nodularia)	ng Nod DW/ind.	egg/female/d	egg/female/d	%	(dimensionless)	µg trolox eq./ind.	pM MDA eq./ind.	ratio
B	0	13.015	4.67686	35.4324	0.0809152	206.5	0.595	347.059
B	0	9.52193	4.92967	47.5378	0.0761639	218.5	0.485	450.515
B	0	8.85025	4.62542	52.3077	0.0958242	225.5	0.42	536.905
B	0	9.22298	3.04666	33.7915	0.0556157	204.5	0.55	371.818
B	0	13.4678	6.89326	51.5468	0.0462199	213	0.475	448.421
B	0	12.1847	5.48256	42.1006	0.0576674	205.5	0.515	399.029
B+N	1.31015	4.40542	2.74468	58.5608	0.0483871	213.5	0.38	561.842
B+N	0.873316	9.70897	5.10773	55.8628	0.173364	221	0.49	451.02
B+N	1.09746	7.06804	4.19279	57.1155	0.138683	231.5	0.46	503.261
B+N	0.474096	7.74227	3.34213	46.2909	0.0816587	218	0.415	525.301
B+N	1.30733	7.48147	5.1392	68.4114	0.200386	231	0.28	825
B+N	1.32242	7.6586	3.78278	51.2636	0.120592	220	0.56	392.857
