# Supplementary material for: Bloom-Forming Cyanobacteria Support Copepod Reproduction and Development in the Baltic Sea
Source: PLoS One. 2014 Nov 19;9(11):e112692. doi: 10.1371/journal.pone.0112692 (PMC4237358; doi:10.1371/journal.pone.0112692)
Supplement: Table S3 — Acartia sp. and Eurytemora affinis : Long-term data (mean ± SD; period 1999–2009) on RNA:DNA ratio in nauplii at stns B1 and H4 in the northern Baltic proper. The mean values are based on 3–4 replicate samples analyzed per year (July-August). (XLSX) [file pone.0112692.s003.xlsx]

## Sheet: Sheet1
PLoS One │ Supporting Information Bloom-forming cyanobacteria support copepod reproduction and development in the Baltic Sea Hedvig Hogfors, Nisha H. Motwani, Susanna Hajdu, Rehab El-Shehawy, Towe Holmborn, Anu Vehmaa, Jonna Engström-Öst, Andreas Brutemark and Elena Gorokhova
Table S3. Acartia spp. and Eurytemora affinis: Long-term data (mean ± SD; period 1999-2009) on RNA:DNA ratio in nauplii at stns B1 and H4 in the northern Baltic proper. The mean values are based on 3-4 replicate samples analyzed per year (July-August).
		Acartia spp.			Eurytemora affinis
Station	Year	mean	SD	n	mean	SD	n
B1	1999	2.10533	0.39	3	3.87248	0.533	3
B1	2000	2.05	0.31396	4	2.48404	0.5	4
B1	2001	1.9278	0.42	3	2.55047	0.7797	3
B1	2002	2.40603	0.798233	3	2.31396	0.406032	3
B1	2003	2.5	0.493676	4	2.42	0.5	4
B1	2004	1.9817	0.53154	4	1.59823	0.699	4
B1	2005	2.99	0.33033	3	4.49368	0.8	3
B1	2006	2.61105	0.5647	3	3.82315	0.611046	3
B1	2007	2.19446	0.631303	4	2.13303	0.94464	4
B1	2008	1.9278	0.38	4	2.01565	0.7797	4
B1	2009	1.26448	0.491046	3	1.13303	0.6448	3
H4	1999	2.14767	0.258	4	2.48404	0.31396	4
H4	2000	3.31	0.3696	3	3.82315	0.42	3
H4	2001	2	0.53	3	2.31503	0.798233	3
H4	2002	2.48698	0.8233	3	3.32	0.493676	3
H4	2003	4.05143	0.6176	4	4.97248	0.3154	4
H4	2004	3.19924	0.543	3	2.16032	0.33033	3
H4	2005	3.924	0.43533	4	3.62	0.48	4
H4	2006	1.80002	0.477	3	1.45846	0.511046	3
H4	2007	2.181	0.38033	4	1.1699	0.4464	4
H4	2008	3.65931	0.347	3	2.0157	0.57797	3
H4	2009	3.93241	0.4296	3	2.5647	0.8414	3
